# Supplementary material for: Antimicrobial, Antibiofilm, and Antioxidant Properties of Essential Oil of Foeniculum vulgare Mill. Leaves
Source: Plants (Basel). 2022 Dec 17;11(24):3573. doi: 10.3390/plants11243573 (PMC9783700; doi:10.3390/plants11243573)
Supplement: Supplementary file 1 [file plants-11-03573-s001.zip]

Archive with 1 entries (1 files):
- plants-2088787-supplementary.pdf
